# Supplementary material for: Nutrient Composition and Feed Hygiene of Alfalfa, Comparison of Feed Intake and Selected Metabolic Parameters in Horses Fed Alfalfa Haylage, Alfalfa Hay or Meadow Hay
Source: Animals (Basel). 2024 Mar 13;14(6):889. doi: 10.3390/ani14060889 (PMC10967314; doi:10.3390/ani14060889)
Supplement: Supplementary file 1 [file animals-14-00889-s001.zip]

Archive with 1 entries (1 files):
- animals-2877969-supplementary.pdf
